# Supplementary material for: A Novel Method for the Pre-Column Derivatization of Saccharides from Polygonatum cyrtonema Hua. by Integrating Lambert–Beer Law and Response Surface Methodology
Source: Molecules. 2023 Feb 26;28(5):2186. doi: 10.3390/molecules28052186 (PMC10004654; doi:10.3390/molecules28052186)
Supplement: Supplementary file 1 [file molecules-28-02186-s001.zip]

Archive with 1 entries (1 files):
- molecules-2225791-supplementary.pdf
